# Supplementary material for: Comprehensive Analysis of the Prognosis and Correlations With Immune Infiltration of S100 Protein Family Members in Hepatocellular Carcinoma
Source: Front Genet. 2021 Mar 18;12:648156. doi: 10.3389/fgene.2021.648156 (PMC8013731; doi:10.3389/fgene.2021.648156)
Supplement: Supplementary Table 1 — Correlations between S100s genes and markers of immune cells in HCC. [file Table_1.XLSX]

## Sheet: Sheet1
Description	Gene marker	S100A1		S100A2		S100A3		S100A4		S100A5		S100A6		S100A7		S100A7A		S100A8		S100A9		S100A10		S100A11		S100A12		S100A13		S100A14		S100A16		S100B		S100G		S100P		S100Z
		Cor	P	Cor	P	Cor	P	Cor	P	Cor	P	Cor	P	Cor	P	Cor	P	Cor	P	Cor	P	Cor	P	Cor	P	Cor	P	Cor	P	Cor	P	Cor	P	Cor	P	Cor	P	Cor	P	Cor	P
B cell	CD19	0.108	0.045	0.099	0.066	0.223	3e-05	0.438	1e-09	0.165	0.0021	0.265	6e-07	0.003	0.962	-0.099	0.0668	0.103	0.0566	0.206	0.000121	0.196	0.00025	0.301	1e-07	0	0.999	0.179	0.000849	0.153	0.00438	0.066	0.221	0.454	1e-08	0.076	0.157	0.175	0.00111	0.21	8.71e-05
	PAX5	0.199	0.0002	-0.104	0.0538	0.049	0.366	0.138	0.011	0.087	0.107	0.055	0.307	-0.037	0.495	-0.112	0.0372	0.029	0.59	0.086	0.106	-0.032	0.555	0.104	0.0541	-0.008	0.889	0.034	0.53	-0.027	0.617	-0.112	0.0368	0.225	2.48e-05	0.064	0.238	0.056	0.304	0.115	0.0327
	BCL6	0.181	0.0007	0.03	0.583	0.085	0.115	-0.011	0.833	0.016	0.769	0.01	0.847	0.084	0.119	0.099	0.0654	0.176	0.00101	0.129	0.0166	0.08	0.139	0.206	0.000114	0.084	0.118	0.041	0.443	-0.142	0.00826	-0.085	0.116	0.16	0.00284	0.1	0.0636	-0.028	0.606	0.19	0.000384
CTL	CD8A	0.011	0.831	0.096	0.0738	0.241	6e-06	0.533	1e-08	0.199	0.000198	0.261	9e-07	0.008	0.877	0.066	0.224	0.158	0.00321	0.161	0.00267	0.167	0.00187	0.304	1e-08	0.042	0.431	0.088	0.105	0.099	0.0653	-0.017	0.747	0.513	1e-08	0.126	0.0195	0.043	0.431	0.252	2.11e-06
	CTLA4	0.057	0.292	0.266	5e-07	0.358	1e-09	0.674	1e-09	0.287	5e-08	0.402	1e-08	0.106	0.0502	0.06	0.268	0.178	0.000925	0.321	1e-08	0.289	4e-08	0.444	1e-08	0.031	0.572	0.233	1.27e-05	0.159	0.00315	0.135	0.0121	0.59	1e-08	0.078	0.147	0.241	6.05e-06	0.263	7.07e-07
	LAT	0.108	0.0449	0.241	5e-06	0.349	1e-09	0.636	1e-09	0.321	1e-09	0.404	1e-08	0.133	0.0134	0.046	0.396	0.203	0.000146	0.28	1e-07	0.202	0.000154	0.439	1e-08	0.018	0.745	0.257	1.34e-06	0.216	5.21e-05	0.139	0.00997	0.537	1e-08	0.082	0.13	0.145	0.007	0.285	7.07e-08
Th1	STAT4	-0.133	0.0132	0.247	3.54e-06	0.269	3.86e-07	0.472	1e-09	0.162	0.00255	0.347	1e-08	0.002	0.977	0.043	0.424	0.148	0.00588	0.218	4.53e-05	0.16	0.00296	0.28	1.27e-07	0.088	0.103	0.2	0.000181	0.319	1e-09	0.246	3.71e-06	0.41	1e-09	0.094	0.0798	0.075	0.163	0.326	1e-09
	TBX21	0.017	0.746	0.006	0.912	0.163	0.00245	0.453	1e-09	0.187	0.000486	0.132	0.0141	0.0038	0.484	0.08	0.137	0.128	0.0177	0.066	0.222	0.079	0.142	0.181	0.000723	-0.037	0.497	0.041	0.45	-0.037	0.498	-0.102	0.0593	0.47	1e-09	0.081	0.135	-0.03	0.576	0.249	2.91e-06
	CD4	-0.016	0.763	0.031	0.569	0.272	2.85e-07	0.436	1e-09	0.187	0.000487	0.268	4.19e-07	-0.068	0.207	0.01	0.858	0.198	0.000222	0.206	0.000117	0.119	0.0273	0.27	3.51e-07	0.106	0.0489	0.016	0.768	0.121	0.0247	0.063	0.246	0.46	1e-09	0.054	0.315	0.031	0.569	0.357	1e-09
Th2	GATA3	-0.076	0.161	0.293	2.94e-08	0.333	1e-09	0.588	1e-09	0.265	6e-07	0.423	1e-08	0.079	0.144	0.092	0.0866	0.163	0.00235	0.246	3.7e-06	0.138	0.0103	0.428	1e-08	0.057	0.288	0.143	0.00782	0.248	3.18e-06	0.096	0.0763	0.513	1e-09	0.175	0.0011	0.1	0.063	0.313	1e-09
	CXCR4	0.078	0.148	0.32	1e-09	0.472	1e-09	0.576	1e-09	0.248	3.26e-06	0.496	1e-08	0.0041	0.451	0.069	0.202	0.256	1.42e-06	0.302	9e-09	0.267	4.63e-07	0.555	1e-08	0.193	0.000314	0.226	2.18e-05	0.276	1.99e-07	0.219	3.94e-05	0.567	1e-09	0.123	0.0222	0.213	6.94e-05	0.371	1e-09
	CCR4	-0.054	0.317	0.064	0.233	0.192	0.000329	0.306	1e-09	0.131	0.0146	0.164	0.00231	-0.04	0.459	-0.014	0.795	0.094	0.0805	0.162	0.00251	0.097	0.0733	0.213	6.47e-05	0.009	0.861	-0.024	0.0656	0.193	0.000312	0.053	0.33	0.375	1e-09	0.027	0.618	0.075	0.166	0.291	3e-09
Th17	RORC	0.054	0.32	-0.207	0.000106	-0.206	0.000114	-0.33	1e-09	-0.144	0.00724	-0.313	1e-08	-0.045	0.404	0.001	0.987	-0.07	0.194	-0.157	0.00342	-0.157	0.00347	-0.259	1.06e-06	-0.038	0.487	-0.184	0.000599	-0.117	0.0297	-0.101	0.0611	-0.282	1e-08	-0.034	0.533	-0.136	0.0119	-0.089	0.0988
	CCR6	0.048	0.374	0.186	5.06e-05	0.152	0.00468	0.383	1e-09	0.184	0.00061	0.299	1e-08	-0.015	0.779	-0.006	0.909	0.008	0.878	0.233	2.97e-05	0.177	0.000973	0.279	1.34e-07	-0.05	0.357	0.151	0.00504	0.426	1e-09	0.207	0.000109	0.376	1e-09	0.106	0.0497	0.423	1e-09	0.233	1.26e-05
	IL17A	0.076	0.157	0.046	0.399	0.018	0.736	0.085	0.16	0.023	0.669	0.026	0.633	0.07	0.193	0.047	0.385	0.033	0.54	-0.024	0.661	0.067	0.217	0.077	0.156	0	0.998	0.027	0.621	0.032	0.554	-0.034	0.527	0.062	0.248	0.207	0.000112	-0.003	0.953	0.12	0.0264
Treg	FOXP3	-0.09	0.0967	-0.038	0.483	0.092	0.0878	0.175	0.00113	-0.001	0.984	0.003	0.96	0.007	0.897	0.029	0.59	0.034	0.534	0.058	0.283	0.026	0.63	0.094	0.0829	-0.024	0.658	-0.149	0.0056	-0.006	0.918	-0.055	0.306	0.177	0.00096	0.015	0.778	-0.096	0.0746	0.159	0.00313
	STAT5B	0.165	0.00214	-0.051	0.341	0.022	0.686	-0.041	0.453	0.046	0.399	-0.034	0.525	-0.082	0.127	-0.006	0.912	-0.067	0.215	-0.061	0.256	0.151	0.00489	0.093	0.0836	-0.082	0.131	-0.072	0.181	-0.04	0.459	-0.105	0.0521	0.127	0.018	-0.011	0.838	-0.12	0.0256	0.117	0.0301
	TGFB1	0.101	0.06	0.377	1e-09	0.478	1e-09	0.537	1e-09	0.289	4e-09	0.543	1e-09	0.087	0.107	0.065	0.228	0.202	0.000159	0.306	1e-09	0.247	3.32e-06	0.591	1e-09	0.087	0.106	0.356	1e-09	0.345	1e-09	0.273	2.5e-07	0.495	1e-09	0.055	0.309	0.25	2.5e-06	0.32	1e-09
TAM	CCL2	0.052	0.337	0.172	0.0013	0.407	1e-09	0.425	1e-09	0.223	2.96e-05	0.447	1e-09	0.009	0.869	0.003	0.951	0.216	5.19e-05	0.257	1.31e-06	0.125	0.02	0.416	1e-09	0.124	0.0214	0.093	0.0837	0.175	0.00111	0.147	0.00626	0.362	1e-09	0.059	0.273	-0.05	0.354	0.299	1e-09
	IL10	0.029	0.593	0.121	0.0244	0.221	3.42e-05	0.431	1e-09	0.187	0.000482	0.275	2.03e-07	0.015	0.786	0.032	0.556	0.254	1.78e-06	0.313	1e-09	0.135	0.0119	0.366	1e-09	0.143	0.00765	0.147	0.00628	0.127	0.0186	0.088	0.103	0.41	1e-09	0.115	0.032	0.122	0.0229	0.341	1e-09
	CD163	-0.023	0.664	0.014	0.796	0.22	3.72e-05	0.35	1e-09	0.086	0.11	0.154	0.00411	0.012	0.831	0.066	0.222	0.199	0.000201	0.275	1e-08	0.165	0.00213	0.219	3.98e-05	0.114	0.034	-0.046	0.396	-0.055	0.309	-0.023	0.669	0.398	1e-09	0.058	0.286	0.009	0.875	0.363	1e-09
	VSIG4	-0.03	0.574	0.232	1.37e-06	0.304	1e-09	0.435	1e-09	0.132	0.0144	0.329	1e-09	0.097	0.0713	0.129	0.0167	0.281	1e-07	0.41	1e-09	0.228	1.84e-05	0.393	1e-09	0.149	0.00552	0.088	0.102	0.101	0.0621	0.194	0.000284	0.374	1e-09	0.089	0.0974	0.087	0.108	0.362	1e-09
	CSF1R	0.056	0.301	0.263	7.36e-07	0.408	1e-09	0.616	1e-09	0.255	1.6e-06	0.438	1e-09	0.069	0.203	0.082	0.12	0.273	2e-07	0.39	1e-09	0.242	5.31e-06	0.514	1e-09	0.11	0.042	0.168	0.178	0.14	0.00904	0.147	0.00619	0.56	1e-09	0.06	0.264	0.101	0.0597	0.439	1e-09
	FCGR2A	0.001	0.991	0.293	3e-08	0.425	1e-09	0.549	1e-09	0.183	0.000653	0.415	1e-09	0.101	0.0622	0.088	0.101	0.289	1e-09	0.439	1e-09	0.339	1e-09	0.519	1e-09	0.129	0.0163	0.154	0.00421	0.305	1e-09	0.321	1e-09	0.464	1e-09	0.043	0.428	0.165	0.0021	0.391	1e-09
DC	ITGAX	0.021	0.695	0.291	1e-09	0.455	1e-09	0.642	1e-09	0.191	0.00037	0.487	1e-09	0.11	0.0419	0.045	0.402	0.247	3.51e-06	0.373	1e-09	0.323	1e-09	0.558	1e-09	0.114	0.339	0.201	0.000176	0.261	9e-07	0.212	7.29e-05	0.572	1e-09	0.061	0.258	0.191	0.000349	0.429	1e-09
	CD1C	0.069	0.204	0.094	0.0823	0.235	1.05e-05	0.386	1e-09	0.164	0.00217	0.256	1.46e-06	-0.075	0.162	-0.039	0.469	0.043	0.429	0.041	0.444	0.156	0.00367	0.242	5.63e-06	0.058	0.285	0.125	0.0198	0.195	0.00026	0.096	0.0744	0.5	1e-09	0.018	0.738	0.035	0.519	0.312	1e-09
	NRP1	0.222	3.13e-05	0.168	0.00173	0.292	1e-09	0.168	0.0017	0.125	0.0204	0.229	1.71e-05	0.02	0.709	0.016	0.763	0.145	0.00717	0.108	0.045	0.194	0.00029	0.407	1e-09	0.08	0.138	0.132	0.0139	0.014	0.796	0.029	0.588	0.288	1e-09	0.031	0.564	-0.019	0.734	0.281	1e-09
Neurtophils	CCR7	0.04	0.461	0.103	0.056	0.273	2.6e-07	0.428	1e-09	0.196	0.000244	0.24	6.76e-06	0.062	0.251	-0.034	0.526	0.037	0.491	0.088	0.101	0.096	0.0738	0.271	3.2e-07	0.016	0.761	0.124	0.0211	0.155	0.00384	0.073	0.179	0.501	1e-09	-0.024	0.656	0.017	0.749	0.294	1e-09
	ITGAM	0.042	0.441	0.369	1e-09	0.386	1e-09	0.515	1e-09	0.218	4.28e-05	0.461	1e-09	0.143	0.00798	0.093	0.0829	0.205	0.00013	0.404	1e-09	0.343	1e-09	0.542	1e-09	0.029	0.591	0.183	0.000624	0.25	2.52e-06	0.299	1e-09	0.419	1e-09	0.001	0.978	0.107	0.0478	0.363	1e-09
	CD59	0.029	0.587	0.255	1.62e-05	0.338	1e-09	0.276	1.99e-07	0.105	0.0521	0.334	1e-09	0.097	0.0734	0.081	0.134	0.107	0.0466	0.163	0.00234	0.242	5.28e-06	0.378	1e-09	0.093	0.0852	0.178	0.000908	0.184	0.000575	0.279	1.36e-07	0.247	3.55e-06	-0.046	0.39	-0.015	0.775	0.159	0.00302
CTL: cytotoxic T lymphocytes; TAM: tumor-associated macrophages; DC: dendritic cells
